# Supplementary material for: Characterization of the Interaction of Human γS Crystallin with Metal Ions and Its Effect on Protein Aggregation
Source: Biomolecules. 2024 Dec 21;14(12):1644. doi: 10.3390/biom14121644 (PMC11674332; doi:10.3390/biom14121644)
Supplement: Supplementary file 1 [file biomolecules-14-01644-s001.zip]

Archive with 1 entries (1 files):
- biomolecules-3322058-supplementary.pdf
